# Supplementary material for: Effective Agrobacterium-Mediated Transformation System for Eureka Lemon Using Whole Cotyledonary Node
Source: Plants (Basel). 2025 May 27;14(11):1629. doi: 10.3390/plants14111629 (PMC12157941; doi:10.3390/plants14111629)
Supplement: Supplementary file 1 [file plants-14-01629-s001.zip]

Archive with 1 entries (1 files):
- plants-3639260-supplementary.pdf
